# Supplementary material for: Systematic Review of the Epidemiological Burden of Myalgic Encephalomyelitis/Chronic Fatigue Syndrome Across Europe: Current Evidence and EUROMENE Research Recommendations for Epidemiology
Source: J Clin Med. 2020 May 21;9(5):1557. doi: 10.3390/jcm9051557 (PMC7290765; doi:10.3390/jcm9051557)
Supplement: Supplementary file 1 [file jcm-09-01557-s001.zip]

Archive with 4 entries (3 files):
- supplementary-files/
- supplementary-files/jcm-784233-supplementary-file2.pdf
- supplementary-files/jcm-784233-supplementary-file3.pdf
- supplementary-files/supplementary-file1-Metadata.zip
